# Supplementary material for: Targeting of the ELR+CXCL/CXCR1/2 Pathway Is a Relevant Strategy for the Treatment of Paediatric Medulloblastomas
Source: Cells. 2022 Dec 5;11(23):3933. doi: 10.3390/cells11233933 (PMC9738107; doi:10.3390/cells11233933)
Supplement: Supplementary file 1 [file cells-11-03933-s001.zip]

Archive with 1 entries (1 files):
- cells-1994966-Supplementary.pdf
